# Supplementary material for: Investigation and comparison of the influence of modified DBR and yellow color filters for quantum dot color conversion-based micro LED applications
Source: Heliyon. 2024 Aug 3;10(16):e35492. doi: 10.1016/j.heliyon.2024.e35492 (PMC11363836; doi:10.1016/j.heliyon.2024.e35492)
Supplement: Multimedia component 1 [file mmc1.xlsx]

## Sheet: 工作表1
Wavelength (nm)	Transmittance (%)	Transmittance (%)	Transmittance (%)
	Simulated - Modified DBR	Simulated - Conventional DBR	Experiment - Modified DBR
380	98.5499	0.39288	0.00793
381	27.7335	0.35095	0.00793
382	8.88923	0.31602	0.00793
383	4.78944	0.28672	0.00811
384	3.70801	0.26197	0.00819
385	4.05318	0.24095	0.00825
386	7.12204	0.22301	0.00819
387	36.1406	0.20764	0.00825
388	23.2682	0.19441	0.00825
389	3.40468	0.18301	0.00826
390	1.37284	0.17315	0.00832
391	0.95758	0.16458	0.0085
392	1.23072	0.15695	0.00887
393	9.82714	0.1503	0.00919
394	1.03156	0.14452	0.00941
395	0.09769	0.13951	0.00961
396	0.02276	0.13519	0.0097
397	0.00748	0.13148	0.0099
398	0.00298	0.12833	0.00984
399	0.00135	0.12569	0.00992
400	0.000676	0.12351	0.0099
401	0.000369	0.12166	0.00999
402	0.000212	0.12006	0.01008
403	0.000128	0.11882	0.01016
404	8.1e-05	0.11793	0.01025
405	5.3e-05	0.11738	0.01025
406	3.6e-05	0.11719	0.01027
407	2.5e-05	0.11729	0.01031
408	1.8e-05	0.11771	0.01024
409	1.3e-05	0.11842	0.00998
410	1e-05	0.11943	0.00988
411	7e-06	0.12074	0.00982
412	6e-06	0.12215	0.00977
413	4e-06	0.12376	0.00979
414	4e-06	0.12567	0.00982
415	3e-06	0.12789	0.00994
416	2e-06	0.13041	0.01
417	2e-06	0.13327	0.00991
418	2e-06	0.13647	0.00965
419	2e-06	0.14003	0.00942
420	1e-06	0.14398	0.00928
421	1e-06	0.14802	0.02752
422	1e-06	0.15225	0.02747
423	1e-06	0.15688	0.02768
424	1e-06	0.16195	0.02824
425	1e-06	0.16747	0.02871
426	1e-06	0.17349	0.02976
427	1e-06	0.18004	0.03058
428	1e-06	0.18716	0.03105
429	1e-06	0.1949	0.03119
430	1e-06	0.2033	0.03149
431	1e-06	0.21243	0.03153
432	1e-06	0.22234	0.03132
433	1e-06	0.23311	0.03113
434	1e-06	0.24369	0.03101
435	1e-06	0.25513	0.03085
436	1e-06	0.26752	0.03061
437	1e-06	0.28096	0.03045
438	1e-06	0.29553	0.03025
439	1e-06	0.31131	0.02995
440	1e-06	0.32844	0.02981
441	1e-06	0.34703	0.02947
442	1e-06	0.36682	0.02916
443	1e-06	0.38826	0.02893
444	1e-06	0.41157	0.02865
445	1e-06	0.43691	0.02849
446	1e-06	0.4645	0.02811
447	1e-06	0.49456	0.02774
448	2e-06	0.52735	0.02734
449	2e-06	0.56316	0.0269
450	2e-06	0.60191	0.02665
451	2e-06	0.6433	0.0263
452	3e-06	0.68854	0.02595
453	3e-06	0.73804	0.02563
454	3e-06	0.79226	0.02531
455	4e-06	0.85171	0.0252
456	4e-06	0.91699	0.02508
457	5e-06	0.98875	0.02496
458	6e-06	1.06773	0.02493
459	7e-06	1.15477	0.02498
460	8e-06	1.25081	0.02525
461	9e-06	1.35693	0.02542
462	1.1e-05	1.47434	0.0255
463	1.3e-05	1.60442	0.02556
464	1.6e-05	1.74873	0.02571
465	1.9e-05	1.90904	0.02594
466	2.3e-05	2.08054	0.0262
467	2.9e-05	2.27006	0.0265
468	3.6e-05	2.48062	0.02685
469	4.4e-05	2.71489	0.02726
470	5.6e-05	2.97583	0.02767
471	7.1e-05	3.26687	0.0279
472	9.1e-05	3.59189	0.02808
473	0.000117	3.9553	0.02834
474	0.000152	4.36213	0.0287
475	0.000199	4.81809	0.02881
476	0.000264	5.32965	0.02908
477	0.000352	5.90418	0.02964
478	0.000474	6.54998	0.03022
479	0.000646	7.27644	0.03075
480	0.000889	8.09412	0.03133
481	0.00124	9.01481	0.0319
482	0.00174	10.0517	0.03263
483	0.00248	11.1835	0.03354
484	0.00358	12.449	0.03436
485	0.00525	13.8672	0.03542
486	0.0078	15.4548	0.0368
487	0.01179	17.2285	0.03853
488	0.01813	19.2059	0.04096
489	0.02841	21.404	0.04432
490	0.04548	23.8381	0.04952
491	0.07452	26.5213	0.05784
492	0.12534	29.4625	0.07186
493	0.21716	32.6652	0.0961
494	0.38923	36.1252	0.14061
495	0.72549	39.8293	0.22664
496	1.41537	43.7532	0.40182
497	2.91094	47.861	0.77825
498	6.34649	52.1045	1.62494
499	14.5824	56.4245	3.54326
500	33.6037	60.7528	7.41341
501	66.5932	64.9917	14.0495
502	93.9619	69.0003	23.7702
503	99.9514	72.8093	36.3502
504	97.3869	76.3617	51.5986
505	95.5374	79.6114	68.9049
506	95.8016	82.5265	84.7086
507	97.2658	85.0898	94.0304
508	98.8219	87.2983	97.2626
509	99.7791	89.1617	97.9633
510	99.9844	90.7003	98.3224
511	99.664	91.9425	98.7326
512	99.1686	92.9211	99.0276
513	98.7841	93.6714	99.0583
514	98.6565	94.229	98.8625
515	98.7963	94.6281	98.5479
516	99.1201	94.9004	98.2444
517	99.5	95.0748	98.0523
518	99.8099	95.1766	98.0134
519	99.9597	95.2273	98.1219
520	99.9135	95.2454	98.3187
521	99.6903	95.2459	98.5729
522	99.3494	95.2404	98.8207
523	98.9695	95.2363	99.0063
524	98.6279	95.2431	99.1195
525	98.3846	95.2657	99.1316
526	98.2745	95.3078	99.088
527	98.3045	95.3714	98.9933
528	98.4569	95.4577	98.8643
529	98.6952	95.5667	98.7669
530	98.9722	95.698	98.6991
531	99.2382	95.8503	98.6973
532	99.4501	96.0218	98.7622
533	99.5773	96.2105	98.8968
534	99.6059	96.4139	99.074
535	99.5396	96.6296	99.2884
536	99.3975	96.8546	99.5019
537	99.2095	97.0862	99.6847
538	99.0105	97.3215	99.8406
539	98.835	97.5576	99.9139
540	98.7121	97.7919	99.9018
541	98.6618	98.0185	99.8174
542	98.6932	98.2352	99.6485
543	98.8039	98.443	99.4174
544	98.9805	98.6401	99.1548
545	99.2007	98.8244	98.8486
546	99.4355	98.9946	98.5516
547	99.6528	99.1491	98.2565
548	99.8214	99.2868	98.0078
549	99.9142	99.407	97.8101
550	99.9114	99.5089	97.6932
551	99.8027	99.5921	97.6338
552	99.5885	99.6563	97.6524
553	99.2798	99.7015	97.7229
554	98.8963	99.7278	97.8742
555	98.4647	99.7357	98.057
556	98.0152	99.7257	98.2658
557	97.5789	99.6984	98.4699
558	97.1854	99.6547	98.6759
559	96.8601	99.5954	98.8402
560	96.6231	99.5217	98.972
561	96.4879	99.4346	99.0713
562	96.4613	99.3352	99.1232
563	96.5431	99.2249	99.1232
564	96.7263	99.1048	99.0833
565	96.9982	98.9763	99.0341
566	97.341	98.8406	98.9553
567	97.7329	98.6989	98.8717
568	98.1496	98.5525	98.7947
569	98.5662	98.4026	98.7242
570	98.9581	98.2504	98.6945
571	99.3033	98.0969	98.6834
572	99.5837	97.9433	98.7103
573	99.7862	97.7916	98.7725
574	99.9035	97.6427	98.8532
575	99.9345	97.4963	98.9813
576	99.8836	97.3533	99.1075
577	99.7608	97.2143	99.242
578	99.5798	97.08	99.3886
579	99.3572	96.951	99.5213
580	99.1111	96.8276	99.6559
581	98.8593	96.7104	99.7357
582	98.6188	96.5998	99.8081
583	98.4045	96.496	99.8526
584	98.2286	96.3993	99.835
585	98.1001	96.31	99.7886
586	98.0247	96.228	99.693
587	98.0047	96.1537	99.5816
588	98.0392	96.0869	99.4443
589	98.1242	96.0277	99.2782
590	98.2533	95.976	99.1177
591	98.4181	95.9304	98.9506
592	98.6084	95.8901	98.7762
593	98.8134	95.8568	98.6333
594	99.022	95.8304	98.4903
595	99.2234	95.8106	98.3873
596	99.4077	95.7973	98.3075
597	99.5664	95.7901	98.2602
598	99.6931	95.7887	98.2454
599	99.7831	95.7929	98.2546
600	99.8345	95.8023	98.2964
601	99.8471	95.8165	98.3716
602	99.8232	95.8353	98.4607
603	99.7668	95.8582	98.5618
604	99.6833	95.8849	98.6861
605	99.5792	95.915	98.7975
606	99.4617	95.9482	98.92
607	99.3381	95.984	99.036
608	99.2155	96.0222	99.1455
609	99.1005	96.0623	99.2559
610	98.9986	96.1039	99.3432
611	98.9144	96.1434	99.4109
612	98.8514	96.1802	99.4694
613	98.8117	96.2176	99.5204
614	98.7961	96.2552	99.5603
615	98.8043	96.2927	99.5622
616	98.8346	96.3299	99.577
617	98.8847	96.3664	99.5816
618	98.9512	96.4019	99.5881
619	99.0303	96.4363	99.5909
620	99.1178	96.4693	99.5993
621	99.2091	96.5006	99.6058
622	99.3	96.5301	99.6151
623	99.3864	96.5576	99.6308
624	99.4646	96.583	99.6568
625	99.5316	96.606	99.6735
626	99.5848	96.6266	99.7004
627	99.6228	96.6447	99.7385
628	99.6447	96.6601	99.7821
629	99.6506	96.6728	99.8192
630	99.641	96.6827	99.848
631	99.6175	96.6898	99.8758
632	99.5819	96.694	99.9157
633	99.5367	96.6966	99.9445
634	99.4846	96.6978	99.9436
635	99.4283	96.6961	99.9417
636	99.3708	96.6917	99.9232
637	99.3147	96.6846	99.8888
638	99.2626	96.6747	99.8276
639	99.2166	96.6623	99.758
640	99.1787	96.6473	99.6791
641	99.15	96.6298	99.5696
642	99.1316	96.61	99.4703
643	99.1237	96.588	99.3506
644	99.1264	96.5638	99.2216
645	99.1389	96.5375	99.0768
646	99.1605	96.5093	98.9302
647	99.1898	96.4793	98.7975
648	99.2251	96.4477	98.6602
649	99.2647	96.4146	98.5228
650	99.3067	96.3801	98.4003
651	99.349	96.3444	98.2964
652	99.3896	96.3075	98.2082
653	99.4267	96.2697	98.1266
654	99.4584	96.2311	98.0588
655	99.4833	96.1918	98.0124
656	99.5	96.152	97.9902
657	99.5076	96.1118	97.9846
658	99.5055	96.0713	97.9939
659	99.4933	96.0307	98.0161
660	99.4711	95.9901	98.07
661	99.4391	95.9497	98.1275
662	99.3982	95.9096	98.2027
663	99.349	95.8698	98.2955
664	99.2929	95.8306	98.3994
665	99.2311	95.7919	98.5061
666	99.1652	95.7539	98.6138
667	99.0966	95.7168	98.7335
668	99.0271	95.6805	98.8421
669	98.9582	95.6452	98.9571
670	98.8915	95.611	99.0443
671	98.8286	95.5779	99.152
672	98.7708	95.546	99.2383
673	98.7193	95.5154	99.3265
674	98.6753	95.4861	99.3942
675	98.6397	95.4595	99.4554
676	98.6131	95.4362	99.5167
677	98.596	95.4143	99.564
678	98.5888	95.3939	99.5872
679	98.5914	95.375	99.6048
680	98.6037	95.3575	99.5974
681	98.6254	95.3415	99.6011
682	98.6557	95.3271	99.5826
683	98.6941	95.3142	99.564
684	98.7395	95.3028	99.5417
685	98.7909	95.293	99.5204
686	98.8469	95.2846	99.4972
687	98.9061	95.2777	99.4675
688	98.967	95.2723	99.4508
689	99.028	95.2684	99.423
690	99.0874	95.2659	99.3998
691	99.1434	95.2647	99.3738
692	99.1942	95.2649	99.3478
693	99.238	95.2664	99.345
694	99.273	95.2691	99.3413
695	99.2975	95.2735	99.3357
696	99.3098	95.279	99.3302
697	99.3083	95.2856	99.3376
698	99.2916	95.2933	99.3497
699	99.2583	95.302	99.3589
700	99.2074	95.3116	99.3636
701	99.138	95.322	99.3738
702	99.0493	95.3331	99.3933
703	98.941	95.345	99.4146
704	98.8129	95.3575	99.4313
705	98.665	95.3705	99.4499
706	98.4979	95.3841	99.4657
707	98.3123	95.398	99.4731
708	98.1094	95.4123	99.4684
709	97.8901	95.4268	99.4601
710	97.6563	95.4415	99.4397
711	97.4096	95.4563	99.436
712	97.1521	95.4711	99.4239
713	96.886	95.4859	99.4007
714	96.6139	95.5006	99.371
715	96.3382	95.515	99.3302
716	96.0617	95.5303	99.2968
717	95.7871	95.5453	99.2606
718	95.5172	95.56	99.2114
719	95.2548	95.5742	99.152
720	95.0025	95.5878	99.0898
721	94.7632	95.6009	99.0425
722	94.5392	95.6133	98.984
723	94.3332	95.625	98.9358
724	94.1471	95.636	98.9014
725	93.9832	95.6461	98.8393
726	93.8431	95.6553	98.8059
727	93.7285	95.6636	98.7669
728	93.6407	95.671	98.7307
729	93.5805	95.6772	98.6936
730	93.5486	95.6824	98.6732
731	93.5455	95.6865	98.649
732	93.5711	95.6894	98.6342
733	93.6251	95.6911	98.6333
734	93.7069	95.6916	98.6407
735	93.8154	95.6907	98.6704
736	93.9492	95.6886	98.6899
737	94.1067	95.6851	98.7223
738	94.2858	95.6802	98.7604
739	94.484	95.674	98.8123
740	94.6988	95.6663	98.8708
741	94.927	95.6572	98.8894
742	95.1656	95.6467	98.9265
743	95.4109	95.6347	98.997
744	95.6594	95.6213	99.061
745	95.9072	95.6064	99.1372
746	96.1504	95.59	99.2132
747	96.3852	95.5721	99.2995
748	96.6076	95.5528	99.3868
749	96.8138	95.532	99.4582
750	97.0003	95.5097	99.5427
751	97.1636	95.486	99.6095
752	97.3007	95.4608	99.6782
753	97.4087	95.4343	99.7227
754	97.4854	95.4063	99.7663
755	97.529	95.3769	99.8155
756	97.5382	95.3462	99.8396
757	97.512	95.3141	99.8749
758	97.4504	95.2807	99.9
759	97.3537	95.246	99.9194
760	97.2227	95.2101	99.9556
761	97.0589	95.1729	99.9417
762	96.8643	95.1346	99.964
763	96.6412	95.0951	99.9835
764	96.3925	95.0545	99.977
765	96.1214	95.0128	99.9844
766	95.8314	94.9701	99.9826
767	95.5262	94.9264	99.9594
768	95.2095	94.8818	99.9399
769	94.8855	94.8362	99.9018
770	94.5581	94.7898	99.8833
771	94.2313	94.7426	99.8434
772	93.9089	94.6946	99.8387
773	93.5946	94.6459	99.809
774	93.2922	94.5965	99.7849
775	93.0047	94.5465	99.757
776	92.7355	94.496	99.7431
777	92.4872	94.4449	99.7023
778	92.2625	94.3934	99.6513
779	92.0634	94.3414	99.6336
780	91.8919	94.2892	99.6197
